# Supplementary material for: OsWRKY97, an Abiotic Stress-Induced Gene of Rice, Plays a Key Role in Drought Tolerance
Source: Plants (Basel). 2023 Sep 21;12(18):3338. doi: 10.3390/plants12183338 (PMC10536077; doi:10.3390/plants12183338)
Supplement: Supplementary file 1 [file plants-12-03338-s001.zip]

Archive with 1 entries (1 files):
- plants-2602518-supplementary.pdf
